# Supplementary material for: Water-Soluble Tomato Extract Fruitflow Alters the Phosphoproteomic Profile of Collagen-Stimulated Platelets
Source: Front Pharmacol. 2021 Sep 27;12:746107. doi: 10.3389/fphar.2021.746107 (PMC8502824; doi:10.3389/fphar.2021.746107)
Supplement: Supplementary file 2 [file Table3.xlsx]

## Sheet: Sheet1
Supplement 4. Table 3. Specific phosphoproteins compared FF-treated collagen-stimulated platelets with collagen-stimulated platelets alone
Protein	Protein Name	Gene Name	Position	Amino acid	Intensity FF-1	Intensity FF-2	Intensity FF-3	Intensity FF-4	Intensity CONTROL-1	Intensity CONTROL-2	Intensity CONTROL-3	Intensity CONTROL-4
B2RUZ4	Small integral membrane protein 1	SMIM1	6	S	120945	349232		36160.7
O00571	ATP-dependent RNA helicase DDX3X	DDX3X	612	S	191910		144487	140235
O00571	ATP-dependent RNA helicase DDX3X	DDX3X	90	S	1.39319e+06	863506	1.16583e+06
O15117	FYN-binding protein 1	FYB1	308	T	96348.3	111251		45477.4
O15231	Zinc finger protein 185	ZNF185	519	S	118037	137503	201036
O15357	Phosphatidylinositol 3,4,5-trisphosphate 5-phosphatase 2	INPPL1	300	S	37462.9	102824	26397.4
O43182	Rho GTPase-activating protein 6	ARHGAP6	391	S		40514.8	69843.7	16607.1
O43741	5'-AMP-activated protein kinase subunit beta-2	PRKAB2	39	S	36816.7		102541	71347
O60610	Protein diaphanous homolog 1	DIAPH1	14	T	555816		456555	453822
O75558	Syntaxin-11	STX11	75	S	640163		641649	532860
O94929	Actin-binding LIM protein 3	ABLIM3	279	T	1.75557e+06	906629	1.54304e+06
O95210	Starch-binding domain-containing protein 1	STBD1	211	S		103077	86175.7	45763.1
O95425	Supervillin	SVIL	1225	S	71129.1	69163.7	37510.5
P00488	Coagulation factor XIII A chain	F13A1	711	S		185253	165488	276006
P01133	Pro-epidermal growth factor	EGF	1074	S	201455		157459	120216
P02649	Apolipoprotein E	APOE	147	S	23606.5	54018.8	44696.5
P02671	Fibrinogen alpha chain	FGA	281	S	119418	138666		86539.9
P02776	Platelet factor 4	PF4	48	S	679295	702934	482755
P08913	Alpha-2A adrenergic receptor	ADRA2A	339	S	946816	857766		430745
P11277	Spectrin beta chain, erythrocytic	SPTB	35	S	90975.1		59054.4	136754
P15498	Proto-oncogene vav	VAV1	780	S	287687	292157	72502.9	24912.1
P16885	1-phosphatidylinositol 4,5-bisphosphate phosphodiesterase gamma-2	PLCG2	759	Y	26938.2	52805.2	59239
P21731	Thromboxane A2 receptor	TBXA2R	337	T	190889	349807	328909
P30273	High affinity immunoglobulin epsilon receptor subunit gamma	FCER1G	75	T	218014	286663	237628	181518
P30281	G1/S-specific cyclin-D3	CCND3	264	S	158806	208772	155701	120249
P35568	Insulin receptor substrate 1	IRS1	323	S	43057.1	73946.2	19160.4
P35579	Myosin-9	MYH9	751	S	17326.5		20344.9	24204.6
P37288	Vasopressin V1a receptor	AVPR1A	278	S	110099	82672.7	36421.5
P37840	Alpha-synuclein	SNCA	44	T	454639	592706	635635
P42356	Phosphatidylinositol 4-kinase alpha	PI4KA	265	S	32305.8	32553.9	11969.1
Q05682	Caldesmon	CALD1	656	S		538586	363188	211433
Q07889	Son of sevenless homolog 1	SOS1	401	S		552782	225211	152318
Q12965	Unconventional myosin-Ie	MYO1E	980	S	41432.3	100318	31726.6
Q13136	Liprin-alpha-1	PPFIA1	1172	S	101581		77926.5	63016.6
Q13586	Stromal interaction molecule 1	STIM1	567	S	62297.2	82631.5	69474.2
Q13619	Cullin-4A	CUL4A	10	S	404965	642425	210060
Q14204	Cytoplasmic dynein 1 heavy chain 1	DYNC1H1	4368	S	131595	188864	67340.7
Q14643	Inositol 1,4,5-trisphosphate receptor type 1	ITPR1	1766	T		76542.1	31143.3	18253.6
Q14739	Delta(14)-sterol reductase LBR	LBR	59	S	56596.4	60729.2		18506.5
Q15386	Ubiquitin-protein ligase E3C	UBE3C	20	S	120754	153115		54392.7
Q15771	Ras-related protein Rab-30	RAB30	178	T	28254.2	56123.9	71233.8
Q16658	Fascin	FSCN1	127	S	1.20594e+06		536996	637904
Q17RY0	Cytoplasmic polyadenylation element-binding protein 4	CPEB4	97	S	57697.4	95623.6	31741.3
Q27J81	Inverted formin-2	INF2	1126	S	144825	198345	259259
Q2KHT3	Protein CLEC16A	CLEC16A	863	S		231628	180204	104777
Q2M2I8	AP2-associated protein kinase 1	AAK1	623	S	457872	674778	438478	192663
Q5T0F9	Coiled-coil and C2 domain-containing protein 1B	CC2D1B	528	S		47736.9	21689.6	23149.4
Q5T0N5	Formin-binding protein 1-like	FNBP1L	489	S	538333	196213	153590	282994
Q5T5C0	Syntaxin-binding protein 5	STXBP5	1133	S		135221	40652.8	71333
Q5VT25	Serine/threonine-protein kinase MRCK alpha	CDC42BPA	1654	S	22919.6	28608.3	41642.3
Q5VZ89	DENN domain-containing protein 4C	DENND4C	1277	S	133340	1.49854e+06		32881.3
Q641Q2	WASH complex subunit 2A	WASHC2A	498	S	24941.8	41097	12195.7
Q684P5	Rap1 GTPase-activating protein 2	RAP1GAP2	23	S	140768	217294	76210.8
Q68D51	DENN domain-containing protein 2C	DENND2C	14	S	41575.1	55631.1	37566.2	26305.2
Q68D51	DENN domain-containing protein 2C	DENND2C	468	S	28171.8	28895.1	27604.1	22508.9
Q68D51	DENN domain-containing protein 2C	DENND2C	469	S	28171.8	28895.1	27604.1
Q6PJW8	Consortin	CNST	293	S	341089	697715	421740	331283
Q7Z2W4	Zinc finger CCCH-type antiviral protein 1	ZC3HAV1	302	S	35711.4		32158.5	28888.6
Q8N392	Rho GTPase-activating protein 18	ARHGAP18	263	S	156866	197413	362066
Q8N573	Oxidation resistance protein 1	OXR1	16	S	64061.2	68314.2	59620.7	118578
Q8N573	Oxidation resistance protein 1	OXR1	14	S	64061.2	68314.2	59620.7
Q8N6H7	ADP-ribosylation factor GTPase-activating protein 2	ARFGAP2	432	S	145894	144507	103971	169884
Q8N6H7	ADP-ribosylation factor GTPase-activating protein 2	ARFGAP2	240	S	114573	101855	65977.6	70264.2
Q8NBV4	Inactive phospholipid phosphatase 7	PLPP7	62	S	21720	42426.5	23392.2
Q8TC26	Transmembrane protein 163	TMEM163	11	S	1.52705e+06		488526	281612
Q8TD19	Serine/threonine-protein kinase Nek9	NEK9	29	S	188082	370236	137934
Q8WUD1	Ras-related protein Rab-2B	RAB2B	192	S	36405	100017	41530.6
Q8WUD1	Ras-related protein Rab-2B	RAB2B	202	S	95898.5	156843	16680.6
Q92835	Phosphatidylinositol 3,4,5-trisphosphate 5-phosphatase 1	INPP5D	932	T		223595	404586	274792
Q92974	Rho guanine nucleotide exchange factor 2	ARHGEF2	109	S	49423.4	57419.2	53869.7
Q96BF3	Transmembrane and immunoglobulin domain-containing protein 2	TMIGD2	220	S	40375.9	96536.8	55718.8	39882.6
Q96I25	Splicing factor 45	RBM17	169	S	9503.2	27554.7	14226.5
Q96MK2	RIPOR family member 3	RIPOR3	351	S		19436.3	25030.2	21727.4
Q96QS1	Tetraspanin-32	TSPAN32	250	S	174637	254426	182643	116449
Q96QT4	Transient receptor potential cation channel subfamily M member 7	TRPM7	1504	S	87763	122678	49977
Q9BV40	Vesicle-associated membrane protein 8	VAMP8	18	S	21253		26881	22790.3
Q9BW04	Specifically androgen-regulated gene protein	SARG	131	S	343621	121482	247755
Q9BXB4	Oxysterol-binding protein-related protein 11	OSBPL11	286	S	15495.5	24245.4	35531.7
Q9H6Q3	Src-like-adapter 2	SLA2	10	S	226142	692428	253220
Q9H832	Ubiquitin-conjugating enzyme E2 Z	UBE2Z	310	Y	3.02683e+06	4.45583e+06	1.51496e+06
Q9H832	Ubiquitin-conjugating enzyme E2 Z	UBE2Z	312	S	3.02683e+06	4.45583e+06	1.51496e+06
Q9H8S9	MOB kinase activator 1A	MOB1A	2	S		107351	50608.4	21029.2
Q9NPH3	Interleukin-1 receptor accessory protein	IL1RAP	557	S	21478.2	47270.4	31939.4	14795.3
Q9NRH2	SNF-related serine/threonine-protein kinase	SNRK	518	S	55132.6	57112.8	55888.7	60588.5
Q9NYI0	PH and SEC7 domain-containing protein 3	PSD3	1011	S	78027	200825	83868
Q9P266	Junctional protein associated with coronary artery disease	JCAD	770	S		97714.4	54823.1	54205.2
Q9UBW5	Bridging integrator 2	BIN2	357	S	616886	1.64182e+06	652914
Q9UHB6	LIM domain and actin-binding protein 1	LIMA1	266	S	124388	159834	148624
Q9UIB8	SLAM family member 5	CD84	285	S	122854	138644	149537	92363.3
Q9UIB8	SLAM family member 5	CD84	302	S	39308.4		62841.1	33711
Q9UJU6	Drebrin-like protein	DBNL	178	S	155355	243126	252774
Q9ULL4	Plexin-B3	PLXNB3	1628	S		204203	183557	86851.3
Q9UNZ2	NSFL1 cofactor p47	NSFL1C	99	S		16575.9	17182.6	14561.7
Q9UPN3	Microtubule-actin cross-linking factor 1, isoforms 1/2/3/5	MACF1	6967	S	107007	230179	78620.6
Q9Y2I8	WD repeat-containing protein 37	WDR37	22	S	317195	299871		253833
Q9Y2K5	R3H domain-containing protein 2	R3HDM2	855	S	115107	146700		76285.5
Q9Y2Q0	Phospholipid-transporting ATPase IA	ATP8A1	9	S	1.10144e+06	1.22432e+06		743595
Q9Y490	Talin-1	TLN1	955	S	33109	34031	19509.5
A7KAX9	Rho GTPase-activating protein 32	ARHGAP32	587	S					121327	73131.6	159514
O15068	Guanine nucleotide exchange factor DBS	MCF2L	620	S					42710.1	37100.4	30626
O43182	Rho GTPase-activating protein 6	ARHGAP6	821	T					981854		1.72231e+06	3.43938e+06
O43304	SEC14-like protein 5	SEC14L5	201	S					64502		122641	142189
O60333	Kinesin-like protein KIF1B	KIF1B	1487	S					68787.5	49337.5	42244.8
O75061	Putative tyrosine-protein phosphatase auxilin	DNAJC6	566	S					40702.2	70977.1		86317.1
O75791	GRB2-related adapter protein 2	GRAP2	236	S					173700	77474.5	50643.3
O94804	Serine/threonine-protein kinase 10	STK10	450	S					337685	503174	733192	557117
O94915	Protein furry homolog-like	FRYL	1978	S					974740	754878	1.09311e+06
O95674	Phosphatidate cytidylyltransferase 2	CDS2	23	S					108276		106814	301948
O95747	Serine/threonine-protein kinase OSR1	OXSR1	359	S					349474	329692	367915	413376
P02545	Prelamin-A/C	LMNA	392	S					922129		1.57181e+06	1.03304e+06
P35240	Merlin	NF2	518	S						180507	256155	205308
P39880	Homeobox protein cut-like 1	CUX1	1496	S					29662.8	38616.9	20050
P40238	Thrombopoietin receptor	MPL	531	S					621717	94993.2	453302
P42858	Huntingtin	HTT	1199	S					85429.2		84192.3	30787.7
Q05682	Caldesmon	CALD1	724	S					72406.6		113776	76969.4
Q13177	Serine/threonine-protein kinase PAK 2	PAK2	152	S					46700.7	21529.2	48315.4
Q14162	Scavenger receptor class F member 1	SCARF1	742	S					117822		204397	83597.3
Q2LD37	Transmembrane protein KIAA1109	KIAA1109	3781	S					69283.9	61831.5		93413.4
Q53EL6	Programmed cell death protein 4	PDCD4	457	S					72265.8	24923.3	148068	60610.4
Q5M775	Cytospin-B	SPECC1	810	S					247133	272466	271822	396981
Q5VT25	Serine/threonine-protein kinase MRCK alpha	CDC42BPA	1629	S					58087.5	31858.2	144449
Q6ICG6	Uncharacterized protein KIAA0930	KIAA0930	304	S					91798.6		58916.7	30208.4
Q7L7X3	Serine/threonine-protein kinase TAO1	TAOK1	445	S					166550	111380	454929
Q7Z3C6	Autophagy-related protein 9A	ATG9A	828	S					166159		320801	186964
Q86UU1	Pleckstrin homology-like domain family B member 1	PHLDB1	578	S					43937.1		34610.7	6313.37
Q86UX7	Fermitin family homolog 3	FERMT3	369	T					864040	368909	702838
Q86WR7	Proline and serine-rich protein 2	PROSER2	312	S					151441		430218	277964
Q86X29	Lipolysis-stimulated lipoprotein receptor	LSR	467	S					68441.7		63172.8	14018.1
Q8IZD0	Sterile alpha motif domain-containing protein 14	SAMD14	130	S					578418	116427	379858	229513
Q8IZD0	Sterile alpha motif domain-containing protein 14	SAMD14	54	S					171126	107679		133102
Q8NCE2	Myotubularin-related protein 14	MTMR14	529	S					26024.1	11583.5	51943.4
Q8NFH8	RalBP1-associated Eps domain-containing protein 2	REPS2	463	S					170966	203484	168475
Q8TBC3	SH3KBP1-binding protein 1	SHKBP1	144	S					45063.1	18480.2		40000.8
Q8TC26	Transmembrane protein 163	TMEM163	12	S					778433	281699	1.92646e+06	845711
Q8TDB6	E3 ubiquitin-protein ligase DTX3L	DTX3L	3	S					325338		455024	148208
Q8WVM8	Sec1 family domain-containing protein 1	SCFD1	303	S					169819	97087.8	267169
Q8WYL5	Protein phosphatase Slingshot homolog 1	SSH1	834	S					306529	148577	138016	127917
Q92835	Phosphatidylinositol 3,4,5-trisphosphate 5-phosphatase 1	INPP5D	1108	T					712065	256804	832750	460503
Q92930	Ras-related protein Rab-8B	RAB8B	182	S					96606.9	40739.3	59995.7	34701.3
Q96BZ8	Leukocyte receptor cluster member 1	LENG1	59	S					31161.8	9876.37	20534.4
Q96JH8	Ras-associating and dilute domain-containing protein	RADIL	393	S					26909.2		81999.3	45890.3
Q96KG9	N-terminal kinase-like protein	SCYL1	754	S					304090	101588	174655	20294.8
Q96Q42	Alsin	ALS2	492	S					134650	72605.1	22574.5
Q99501	GAS2-like protein 1	GAS2L1	489	S					48885.7	32715.4		29164.6
Q99952	Tyrosine-protein phosphatase non-receptor type 18	PTPN18	390	S					37132.1		44704.5	48875.1
Q9BW04	Specifically androgen-regulated gene protein	SARG	316	S					106340	80810.2	50604.2
Q9BY44	Eukaryotic translation initiation factor 2A	EIF2A	503	S					834196		980512	488179
Q9BYB0	SH3 and multiple ankyrin repeat domains protein 3	SHANK3	395	S					49385	27310.6	31341.3
Q9C0C9	(E3-independent) E2 ubiquitin-conjugating enzyme	UBE2O	836	S					224375	144815	121038
Q9C0I1	Myotubularin-related protein 12	MTMR12	596	S					257457	144462	138365
Q9H7J1	Protein phosphatase 1 regulatory subunit 3E	PPP1R3E	29	S						205214	653735	285659
Q9HBI1	Beta-parvin	PARVB	254	S					132761	34677.2	51656
Q9NQC7	Ubiquitin carboxyl-terminal hydrolase CYLD	CYLD	418	S					104579	71110.2	78117.9	45164.5
Q9NQC7	Ubiquitin carboxyl-terminal hydrolase CYLD	CYLD	13	S					91718.1	80882.1	104137
Q9NUJ3	T-complex protein 11-like protein 1	TCP11L1	55	S					17589.8	18983.6		26312.2
Q9NVE7	4'-phosphopantetheine phosphatase	PANK4	404	S					19751.9	9709.98	16231.3
Q9UBN7	Histone deacetylase 6	HDAC6	22	S					116691	53514.7	212600
Q9UHD2	Serine/threonine-protein kinase TBK1	TBK1	716	S					37555.3	28394.5	57468.5	23037.9
Q9UIK4	Death-associated protein kinase 2	DAPK2	349	S					18575.3	15122.1	17045.8
Q9ULL4	Plexin-B3	PLXNB3	1631	S					99641.1	55805	115141
Q9UPU5	Ubiquitin carboxyl-terminal hydrolase 24	USP24	2602	S					57739.9	53925.9		46832.3
Q9UPW5	Cytosolic carboxypeptidase 1	AGTPBP1	318	S					1.09888e+06	650613		526839
Q9Y2L6	FERM domain-containing protein 4B	FRMD4B	647	S					51616.7	40142	25993.9
Q9Y2U5	Mitogen-activated protein kinase kinase kinase 2	MAP3K2	239	S					128108	98785.1	226878	81055.7
Q9Y4E1	WASH complex subunit 2C	WASHC2C	1032	S					84493.2	11679.1	45491.8
