# Supplementary material for: Water-Soluble Tomato Extract Fruitflow Alters the Phosphoproteomic Profile of Collagen-Stimulated Platelets
Source: Front Pharmacol. 2021 Sep 27;12:746107. doi: 10.3389/fphar.2021.746107 (PMC8502824; doi:10.3389/fphar.2021.746107)
Supplement: Supplementary file 4 [file Table1.xlsx]

## Sheet: Sheet1
Supplement 2. Table 1. Different proteomics profiles compared FF-treated collagen-stimulated platelets with collagen-stimulated platelets alone
Protein	Protein Name	Gene Name	FF/CONTROL	t test p value
O95139	NADH dehydrogenase [ubiquinone] 1 beta subcomplex subunit 6	NDUFB6	2.61835	0.0143783
P00734	Prothrombin	F2	2.49287	0.000968009
Q9Y2L5	Trafficking protein particle complex subunit 8	TRAPPC8	2.3581	0.00955481
Q96J02	E3 ubiquitin-protein ligase Itchy homolog	ITCH	2.35331	0.000477061
O14772	Fucose-1-phosphate guanylyltransferase	FPGT	2.20109	0.0489456
P01861	Immunoglobulin heavy constant gamma 4	IGHG4	2.11007	0.0136903
P08603	Complement factor H	CFH	2.05253	0.0222938
Q5I7T1	Putative Dol-P-Glc:Glc(2)Man(9)GlcNAc(2)-PP-Dol alpha-1,2-glucosyltransferase	ALG10B	2.0224	0.0455407
O95816	BAG family molecular chaperone regulator 2	BAG2	2.01709	0.031272
Q9NWV8	BRISC and BRCA1-A complex member 1	BABAM1	2.00429	0.0060805
A1L3X0	Elongation of very long chain fatty acids protein 7	ELOVL7	1.66543	0.0120509
O14880	Microsomal glutathione S-transferase 3	MGST3	1.79385	0.0193443
O15294	UDP-N-acetylglucosamine--peptide N-acetylglucosaminyltransferase 110 kDa subunit	OGT	1.83865	0.00594255
O15372	Eukaryotic translation initiation factor 3 subunit H	EIF3H	1.65459	0.0365217
P00414	Cytochrome c oxidase subunit 3	MT-CO3	1.82053	0.0470436
P00747	Plasminogen	PLG	1.70326	0.0444
P00751	Complement factor B	CFB	1.56875	0.0157896
P01033	Metalloproteinase inhibitor 1	TIMP1	1.7315	0.018579
P01127	Platelet-derived growth factor subunit B	PDGFB	1.78886	0.0181729
P01857	Immunoglobulin heavy constant gamma 1	IGHG1	1.52964	0.0218228
P02748	Complement component C9	C9	1.81078	0.00735617
P04217	Alpha-1B-glycoprotein	A1BG	1.5234	0.030802
P07225	Vitamin K-dependent protein S	PROS1	1.65855	0.042578
P0DOX7	Immunoglobulin kappa light chain		1.6707	0.0280521
P16455	Methylated-DNA--protein-cysteine methyltransferase	MGMT	1.81589	0.0112933
P18065	Insulin-like growth factor-binding protein 2	IGFBP2	1.74431	0.0417486
P20339	Ras-related protein Rab-5A	RAB5A	1.85434	0.00293666
P53384	Cytosolic Fe-S cluster assembly factor NUBP1	NUBP1	1.5334	0.0267385
P56211	cAMP-regulated phosphoprotein 19	ARPP19	1.52128	0.00482766
P58215	Lysyl oxidase homolog 3	LOXL3	1.5739	0.03675
P61960	Ubiquitin-fold modifier 1	UFM1	1.56789	0.0124716
Q02338	D-beta-hydroxybutyrate dehydrogenase, mitochondrial	BDH1	1.81896	0.00923499
Q13614	Myotubularin-related protein 2	MTMR2	1.56994	0.0316424
Q13740	CD166 antigen	ALCAM	1.73785	0.0270908
Q14103	Heterogeneous nuclear ribonucleoprotein D0	HNRNPD	1.57747	0.0120796
Q14112	Nidogen-2	NID2	1.5144	0.0251165
Q14624	Inter-alpha-trypsin inhibitor heavy chain H4	ITIH4	1.57611	0.0285605
Q15052	Rho guanine nucleotide exchange factor 6	ARHGEF6	1.69965	0.0123687
Q15147	1-phosphatidylinositol 4,5-bisphosphate phosphodiesterase beta-4	PLCB4	1.63117	0.00347724
Q15276	Rab GTPase-binding effector protein 1	RABEP1	1.51289	0.00727033
Q16610	Extracellular matrix protein 1	ECM1	1.56448	0.0380779
Q53GL0	Pleckstrin homology domain-containing family O member 1	PLEKHO1	1.96936	0.000744615
Q5W111	SPRY domain-containing protein 7	SPRYD7	1.59948	0.0418143
Q5XKP0	MICOS complex subunit MIC13	MICOS13	1.59335	0.00501846
Q8IZH2	5-3 exoribonuclease 1	XRN1	1.59045	0.000983052
Q8N335	Glycerol-3-phosphate dehydrogenase 1-like protein	GPD1L	1.67911	0.0254896
Q8TDQ7	Glucosamine-6-phosphate isomerase 2	GNPDA2	1.61052	0.0119645
Q96FV2	Secernin-2	SCRN2	1.98619	0.0328907
Q96HY6	DDRGK domain-containing protein 1	DDRGK1	1.76731	0.0447715
Q96N67	Dedicator of cytokinesis protein 7	DOCK7	1.87951	0.0144241
Q9C0D9	Ethanolaminephosphotransferase 1	SELENOI	1.64704	0.042844
Q9H6V9	Lipid droplet-associated hydrolase	LDAH	1.69639	0.0431875
Q9H7Z7	Prostaglandin E synthase 2	PTGES2	1.84339	0.0442884
Q9HB40	Retinoid-inducible serine carboxypeptidase	SCPEP1	1.57766	0.025482
Q9NT62	Ubiquitin-like-conjugating enzyme ATG3	ATG3	1.60389	0.018573
Q9NUP9	Protein lin-7 homolog C	LIN7C	1.94282	0.00584409
Q9NVE7	4-phosphopantetheine phosphatase	PANK4	1.53573	0.0115872
Q9UBX3	Mitochondrial dicarboxylate carrier	SLC25A10	1.554	0.0379521
Q9Y2Z4	Tyrosine--tRNA ligase, mitochondrial	YARS2	1.69792	0.0464291
Q9Y4P8	WD repeat domain phosphoinositide-interacting protein 2	WIPI2	1.66181	0.0433274
Q9Y508	E3 ubiquitin-protein ligase RNF114	RNF114	1.69441	0.000224558
P30273	High affinity immunoglobulin epsilon receptor subunit gamma	FCER1G	0.426403	0.0158574
Q16777	Histone H2A type 2-C	HIST2H2AC	0.41217	0.048053
Q8TB40	(Lyso)-N-acylphosphatidylethanolamine lipase	ABHD4	0.20001	0.00214206
P51159	Ras-related protein Rab-27A	RAB27A	0.615151	0.0185448
Q00765	Receptor expression-enhancing protein 5	REEP5	0.610489	0.0476461
Q13557	Calcium/calmodulin-dependent protein kinase type II subunit delta	CAMK2D	0.56824	0.0486175
Q71U36	Tubulin alpha-1A chain	TUBA1A	0.633029	0.042296
Q8N2G8	GH3 domain-containing protein	GHDC	0.62322	0.0351079
Q9BUH6	Protein PAXX	PAXX	0.606108	0.0248701
Q9P035	Very-long-chain (3R)-3-hydroxyacyl-CoA dehydratase 3	HACD3	0.623567	0.0291704
